# Supplementary material for: Multiple sclerosis burden and quality of care index in China and the G20 (1990–2021): A cross-regional analysis using global burden of disease database 2021
Source: Medicine (Baltimore). 2026 Jan 23;105(4):e47260. doi: 10.1097/MD.0000000000047260 (PMC12851686; doi:10.1097/MD.0000000000047260)
Supplement: Supplementary file 1 [file medi-105-e47260-s001.xlsx]

## Sheet: Table S1
		incidence						Prevalence						DALYs						Deaths
		Male			Female			Male			Female			Male			Female			Male			Female
China	Year	Predicted Value	LCL	UCL	Predicted Value	LCL	UCL	Predicted Value	LCL	UCL	Predicted Value	LCL	UCL	Predicted Value	LCL	UCL	Predicted Value	LCL	UCL	Predicted Value	LCL	UCL	Predicted Value	LCL	UCL
	2022	0.1579	0.1566	0.1592	0.1736	0.1703	0.1769	1.9553	1.9334	1.9773	2.6966	2.6413	2.7519	0.6432	0.6338	0.6527	1.0531	1.0341	1.0721	0.0036	0.0034	0.0038	0.0083	0.0082	0.0085
	2023	0.1574	0.1552	0.1596	0.1754	0.17	0.1807	2.0318	1.9828	2.0809	2.804	2.7105	2.8975	0.6489	0.6356	0.6622	1.0679	1.0306	1.1052	0.0036	0.0033	0.0039	0.0085	0.0081	0.0089
	2024	0.1569	0.1541	0.1597	0.1771	0.1698	0.1844	2.1083	2.0263	2.1904	2.9114	2.7779	3.0449	0.6546	0.6382	0.6709	1.0781	1.0226	1.1337	0.0037	0.0032	0.0041	0.0087	0.0081	0.0094
	2025	0.1564	0.1531	0.1596	0.1789	0.1695	0.1883	2.1848	2.0647	2.305	3.0188	2.8424	3.1953	0.6602	0.6414	0.6791	1.0851	1.0121	1.1582	0.0037	0.003	0.0044	0.009	0.008	0.0099
	2026	0.1559	0.1524	0.1594	0.1806	0.1691	0.1922	2.2614	2.0987	2.424	3.1263	2.9039	3.3486	0.6659	0.6448	0.687	1.09	1.0005	1.1795	0.0038	0.0029	0.0047	0.0092	0.008	0.0103
	2027	0.1555	0.1519	0.1592	0.1824	0.1686	0.1962	2.3379	2.1287	2.547	3.2337	2.9624	3.5049	0.6716	0.6485	0.6947	1.0934	0.9885	1.1983	0.0038	0.0027	0.005	0.0093	0.008	0.0107
	2028	0.1552	0.1515	0.159	0.1841	0.168	0.2003	2.4144	2.1549	2.6738	3.3411	3.0181	3.6641	0.6773	0.6523	0.7022	1.0957	0.9764	1.215	0.0039	0.0024	0.0053	0.0095	0.008	0.011
	2029	0.155	0.1511	0.1588	0.1859	0.1672	0.2046	2.4909	2.1777	2.8041	3.4485	3.0711	3.826	0.6829	0.6563	0.7096	1.0973	0.9646	1.23	0.0039	0.0022	0.0056	0.0096	0.008	0.0112
	2030	0.1548	0.1509	0.1586	0.1877	0.1664	0.2089	2.5674	2.1972	2.9376	3.5559	3.1214	3.9905	0.6886	0.6603	0.7169	1.0984	0.9531	1.2437	0.004	0.002	0.0059	0.0097	0.008	0.0113
	2031	0.1546	0.1507	0.1585	0.1894	0.1655	0.2134	2.6439	2.2136	3.0742	3.6634	3.1692	4.1576	0.6943	0.6645	0.7241	1.0992	0.942	1.2563	0.004	0.0017	0.0063	0.0097	0.008	0.0114
	2032	0.1545	0.1506	0.1584	0.1912	0.1645	0.2179	2.7204	2.2271	3.2137	3.7708	3.2145	4.327	0.6999	0.6687	0.7312	1.0997	0.9313	1.2681	0.0041	0.0014	0.0067	0.0097	0.008	0.0114
	2033	0.1544	0.1505	0.1583	0.1929	0.1633	0.2225	2.7969	2.2378	3.356	3.8782	3.2575	4.4989	0.7056	0.6729	0.7383	1.1001	0.9211	1.279	0.0041	0.0011	0.0071	0.0096	0.0079	0.0113
	2034	0.1543	0.1504	0.1582	0.1947	0.1621	0.2272	2.8734	2.2458	3.501	3.9856	3.2983	4.673	0.7113	0.6773	0.7453	1.1003	0.9113	1.2893	0.0042	0.0008	0.0075	0.0096	0.0079	0.0113
	2035	0.1542	0.1503	0.1581	0.1965	0.1608	0.2321	2.9499	2.2513	3.6485	4.093	3.3368	4.8493	0.7169	0.6817	0.7522	1.1005	0.9018	1.2991	0.0042	0.0005	0.0079	0.0095	0.0078	0.0112
	2036	0.1542	0.1502	0.1581	0.1982	0.1595	0.237	3.0264	2.2542	3.7986	4.2005	3.3732	5.0277	0.7226	0.6861	0.7591	1.1006	0.8928	1.3084	0.0043	0.0002	0.0083	0.0094	0.0077	0.0111
	2037	0.1541	0.1502	0.1581	0.2	0.158	0.2419	3.1029	2.2547	3.9511	4.3079	3.4075	5.2082	0.7283	0.6906	0.766	1.1007	0.884	1.3174	0.0043	-0.0002	0.0088	0.0093	0.0076	0.011
	2038	0.1541	0.1502	0.158	0.2017	0.1564	0.247	3.1794	2.2529	4.1059	4.4153	3.4398	5.3908	0.734	0.6951	0.7728	1.1007	0.8756	1.3259	0.0044	-0.0005	0.0093	0.0092	0.0075	0.011
	2039	0.1541	0.1502	0.158	0.2035	0.1548	0.2522	3.2559	2.2489	4.263	4.5227	3.4702	5.5753	0.7396	0.6996	0.7796	1.1008	0.8674	1.3341	0.0044	-0.0009	0.0097	0.0091	0.0074	0.0109
	2040	0.1541	0.1501	0.158	0.2052	0.1531	0.2574	3.3324	2.2426	4.4223	4.6301	3.4986	5.7617	0.7453	0.7042	0.7864	1.1008	0.8595	1.3421	0.0044	-0.0013	0.0102	0.0091	0.0073	0.0109
	2041	0.154	0.1501	0.158	0.207	0.1513	0.2627	3.4089	2.2342	4.5837	4.7376	3.5252	5.95	0.751	0.7088	0.7931	1.1008	0.8519	1.3498	0.0045	-0.0017	0.0107	0.009	0.0072	0.0108
	2042	0.154	0.1501	0.158	0.2088	0.1494	0.2681	3.4854	2.2236	4.7472	4.845	3.5499	6.1401	0.7566	0.7134	0.7998	1.1008	0.8444	1.3573	0.0045	-0.0021	0.0112	0.009	0.0072	0.0108
	2043	0.154	0.1501	0.158	0.2105	0.1475	0.2735	3.5619	2.2111	4.9128	4.9524	3.5728	6.332	0.7623	0.7181	0.8065	1.1009	0.8372	1.3645	0.0046	-0.0025	0.0117	0.009	0.0072	0.0108
	2044	0.154	0.1501	0.158	0.2123	0.1455	0.2791	3.6385	2.1965	5.0804	5.0598	3.594	6.5256	0.768	0.7228	0.8132	1.1009	0.8302	1.3716	0.0046	-0.0029	0.0122	0.009	0.0072	0.0108
	2045	0.154	0.1501	0.1579	0.214	0.1434	0.2847	3.715	2.1799	5.25	5.1673	3.6135	6.721	0.7736	0.7275	0.8198	1.1009	0.8233	1.3784	0.0047	-0.0034	0.0128	0.009	0.0072	0.0108
	2046	0.154	0.1501	0.1579	0.2158	0.1412	0.2903	3.7915	2.1615	5.4214	5.2747	3.6312	6.9181	0.7793	0.7322	0.8264	1.1009	0.8166	1.3851	0.0047	-0.0038	0.0133	0.009	0.0072	0.0109
	2047	0.154	0.1501	0.1579	0.2175	0.139	0.2961	3.868	2.1412	5.5948	5.3821	3.6474	7.1168	0.785	0.7369	0.8331	1.1009	0.81	1.3917	0.0048	-0.0043	0.0139	0.0091	0.0072	0.0109
	2048	0.154	0.1501	0.1579	0.2193	0.1367	0.3019	3.9445	2.119	5.77	5.4895	3.6619	7.3172	0.7907	0.7417	0.8396	1.1009	0.8036	1.3981	0.0048	-0.0047	0.0144	0.0091	0.0073	0.0109
	2049	0.154	0.1501	0.1579	0.2211	0.1344	0.3078	4.021	2.095	5.947	5.5969	3.6747	7.5191	0.7963	0.7464	0.8462	1.1009	0.7974	1.4044	0.0049	-0.0052	0.015	0.0091	0.0073	0.011
	2050	0.154	0.1501	0.1579	0.2228	0.1319	0.3137	4.0975	2.0692	6.1257	5.7044	3.6861	7.7226	0.802	0.7512	0.8528	1.1009	0.7912	1.4105	0.0049	-0.0057	0.0156	0.0092	0.0073	0.011
G20	2022	0.6246	0.6236	0.6256	1.108	1.1062	1.1098	16.0827	16.0544	16.111	32.9402	32.9039	32.9765	8.9746	8.8995	9.0496	15.578	15.4194	15.7366	0.1633	0.1611	0.1655	0.251	0.2465	0.2555
	2023	0.6247	0.6222	0.6272	1.1094	1.1043	1.1144	16.025	15.9526	16.0973	32.8598	32.7478	32.9718	8.9212	8.7954	9.0471	15.4225	15.1654	15.6797	0.1622	0.1585	0.1658	0.2474	0.2401	0.2547
	2024	0.6247	0.6203	0.6291	1.1107	1.1016	1.1199	15.9755	15.8482	16.1029	32.7779	32.554	33.0019	8.8679	8.7066	9.0293	15.2671	14.911	15.6232	0.161	0.1564	0.1657	0.2438	0.2337	0.254
	2025	0.6247	0.618	0.6314	1.1121	1.0982	1.126	15.9364	15.7487	16.1242	32.6941	32.3299	33.0584	8.8146	8.6242	9.005	15.1116	14.6522	15.571	0.1599	0.1544	0.1654	0.2402	0.2272	0.2533
	2026	0.6247	0.6154	0.6341	1.1135	1.0941	1.1328	15.9073	15.6576	16.157	32.6091	32.0833	33.1349	8.7613	8.5458	8.9768	14.9561	14.3881	15.5242	0.1588	0.1526	0.165	0.2366	0.2205	0.2528
	2027	0.6247	0.6125	0.637	1.1148	1.0895	1.1401	15.8868	15.5763	16.1972	32.5235	31.8196	33.2275	8.708	8.47	8.9459	14.8007	14.1183	15.483	0.1576	0.1508	0.1645	0.233	0.2137	0.2524
	2028	0.6248	0.6094	0.6401	1.1162	1.0844	1.148	15.8729	15.5043	16.2416	32.4379	31.5418	33.334	8.6546	8.3961	8.9132	14.6452	13.843	15.4474	0.1565	0.1491	0.164	0.2294	0.2067	0.2522
	2029	0.6248	0.606	0.6435	1.1176	1.0788	1.1563	15.8641	15.4406	16.2876	32.3525	31.2514	33.4536	8.6013	8.3238	8.8789	14.4897	13.5621	15.4173	0.1554	0.1474	0.1634	0.2258	0.1996	0.2521
	2030	0.6248	0.6024	0.6471	1.1189	1.0728	1.165	15.8588	15.384	16.3336	32.2672	30.9489	33.5855	8.548	8.2526	8.8434	14.3342	13.2758	15.3927	0.1543	0.1457	0.1628	0.2223	0.1923	0.2522
	2031	0.6248	0.5986	0.6509	1.1203	1.0664	1.1742	15.8559	15.3333	16.3786	32.182	30.6346	33.7293	8.4947	8.1825	8.8068	14.1788	12.9844	15.3732	0.1531	0.1441	0.1621	0.2187	0.1849	0.2524
	2032	0.6248	0.5947	0.6549	1.1216	1.0596	1.1837	15.8546	15.2873	16.4218	32.0968	30.3088	33.8847	8.4414	8.1133	8.7694	14.0233	12.6878	15.3588	0.152	0.1425	0.1614	0.2151	0.1773	0.2528
	2033	0.6248	0.5905	0.6591	1.123	1.0523	1.1937	15.8541	15.2451	16.4631	32.0116	29.972	34.0512	8.388	8.0448	8.7313	13.8678	12.3863	15.3493	0.1509	0.141	0.1608	0.2115	0.1696	0.2533
	2034	0.6248	0.5861	0.6635	1.1244	1.0448	1.2039	15.8541	15.206	16.5023	31.9264	29.6244	34.2283	8.3347	7.9769	8.6925	13.7124	12.0801	15.3447	0.1497	0.1394	0.16	0.2079	0.1617	0.254
	2035	0.6248	0.5816	0.668	1.1257	1.0369	1.2146	15.8544	15.1693	16.5395	31.8412	29.2666	34.4157	8.2814	7.9096	8.6532	13.5569	11.7692	15.3446	0.1486	0.1379	0.1593	0.2043	0.1538	0.2548
	2036	0.6248	0.5769	0.6727	1.1271	1.0286	1.2256	15.8547	15.1346	16.5748	31.7559	28.8988	34.613	8.2281	7.8428	8.6133	13.4014	11.4537	15.3491	0.1475	0.1364	0.1586	0.2007	0.1457	0.2557
	2037	0.6248	0.5721	0.6776	1.1284	1.02	1.2369	15.855	15.1016	16.6085	31.6707	28.5215	34.8199	8.1748	7.7765	8.573	13.246	11.1339	15.358	0.1463	0.1349	0.1578	0.1971	0.1374	0.2567
	2038	0.6248	0.5671	0.6826	1.1298	1.0111	1.2485	15.8553	15.07	16.6406	31.5855	28.135	35.036	8.1214	7.7105	8.5323	13.0905	10.8098	15.3712	0.1452	0.1334	0.157	0.1935	0.1291	0.2579
	2039	0.6249	0.562	0.6877	1.1312	1.002	1.2604	15.8556	15.0397	16.6714	31.5003	27.7394	35.2611	8.0681	7.645	8.4912	12.935	10.4814	15.3886	0.1441	0.1319	0.1563	0.1899	0.1206	0.2592
	2040	0.6249	0.5567	0.693	1.1325	0.9925	1.2726	15.8557	15.0105	16.701	31.415	27.3352	35.4949	8.0148	7.5798	8.4498	12.7795	10.149	15.4101	0.1429	0.1304	0.1555	0.1863	0.112	0.2605
	2041	0.6249	0.5512	0.6985	1.1339	0.9827	1.2851	15.8558	14.9822	16.7295	31.3298	26.9224	35.7373	7.9615	7.5149	8.4081	12.6241	9.8125	15.4356	0.1418	0.129	0.1547	0.1827	0.1034	0.262
	2042	0.6249	0.5457	0.7041	1.1353	0.9726	1.2979	15.8559	14.9548	16.757	31.2446	26.5013	35.9879	7.9082	7.4503	8.366	12.4686	9.4722	15.465	0.1407	0.1275	0.1539	0.1791	0.0946	0.2637
	2043	0.6249	0.54	0.7098	1.1366	0.9623	1.3109	15.856	14.9282	16.7837	31.1594	26.0721	36.2467	7.8548	7.386	8.3237	12.3131	9.1279	15.4983	0.1396	0.1261	0.1531	0.1755	0.0856	0.2654
	2044	0.6249	0.5341	0.7156	1.138	0.9517	1.3242	15.856	14.9024	16.8097	31.0742	25.635	36.5133	7.8015	7.3219	8.2811	12.1577	8.7799	15.5354	0.1384	0.1246	0.1522	0.1719	0.0766	0.2672
	2045	0.6249	0.5282	0.7216	1.1393	0.9409	1.3378	15.856	14.8772	16.8349	30.9889	25.1902	36.7877	7.7482	7.2581	8.2383	12.0022	8.4282	15.5762	0.1373	0.1232	0.1514	0.1683	0.0675	0.2691
	2046	0.6249	0.5221	0.7277	1.1407	0.9298	1.3517	15.856	14.8526	16.8595	30.9037	24.7378	37.0697	7.6949	7.1944	8.1953	11.8467	8.0729	15.6206	0.1362	0.1218	0.1506	0.1647	0.0583	0.2712
	2047	0.6249	0.5159	0.734	1.1421	0.9184	1.3657	15.856	14.8286	16.8834	30.8185	24.2779	37.3591	7.6416	7.131	8.1521	11.6913	7.714	15.6685	0.135	0.1203	0.1497	0.1611	0.049	0.2733
	2048	0.6249	0.5096	0.7403	1.1434	0.9068	1.3801	15.856	14.8052	16.9069	30.7333	23.8108	37.6557	7.5882	7.0678	8.1086	11.5358	7.3515	15.72	0.1339	0.1189	0.1489	0.1575	0.0395	0.2755
	2049	0.6249	0.5031	0.7468	1.1448	0.8949	1.3946	15.856	14.7823	16.9298	30.6481	23.3366	37.9596	7.5349	7.0048	8.065	11.3803	6.9857	15.775	0.1328	0.1175	0.148	0.1539	0.03	0.2779
	2050	0.625	0.4966	0.7533	1.1462	0.8828	1.4095	15.856	14.7599	16.9522	30.5628	22.8553	38.2704	7.4816	6.9419	8.0213	11.2248	6.6164	15.8333	0.1316	0.1161	0.1472	0.1503	0.0204	0.2803
Global	2022	0.5792	0.5786	0.5798	0.9803	0.9745	0.9862	14.7032	14.6842	14.7223	29.3414	29.3096	29.3733	8.0511	7.9848	8.1174	14.4279	14.2931	14.5627	0.1434	0.1414	0.1453	0.227	0.2231	0.2308
	2023	0.579	0.5773	0.5807	0.9804	0.9722	0.9885	14.6712	14.6192	14.7233	29.3957	29.3029	29.4884	8.0035	7.8926	8.1144	14.3207	14.1042	14.5371	0.1423	0.1391	0.1454	0.2241	0.2178	0.2303
	2024	0.5788	0.5756	0.5821	0.9804	0.9705	0.9903	14.6426	14.5458	14.7393	29.4234	29.2491	29.5976	7.9555	7.8083	8.1027	14.2134	13.9161	14.5107	0.1412	0.137	0.1454	0.2211	0.2124	0.2299
	2025	0.5786	0.5735	0.5838	0.9804	0.9691	0.9917	14.6188	14.4694	14.7682	29.4435	29.1838	29.7033	7.9073	7.7297	8.0849	14.1062	13.7251	14.4873	0.1401	0.1351	0.1451	0.2182	0.2069	0.2295
	2026	0.5784	0.5709	0.5859	0.9804	0.968	0.9929	14.6004	14.394	14.8069	29.5	29.1526	29.8474	7.8591	7.6552	8.0631	13.9989	13.5301	14.4677	0.139	0.1333	0.1448	0.2153	0.2013	0.2293
	2027	0.5781	0.568	0.5883	0.9805	0.967	0.994	14.5873	14.3224	14.8523	29.6076	29.166	30.0492	7.8109	7.5835	8.0383	13.8917	13.331	14.4523	0.138	0.1316	0.1444	0.2124	0.1955	0.2293
	2028	0.5779	0.5648	0.591	0.9805	0.9661	0.9949	14.5789	14.2563	14.9015	29.7221	29.1772	30.2669	7.7627	7.5139	8.0114	13.7844	13.1277	14.4412	0.1369	0.1299	0.1439	0.2095	0.1896	0.2294
	2029	0.5776	0.5613	0.5939	0.9805	0.9653	0.9958	14.5742	14.1964	14.9521	29.8036	29.1536	30.4535	7.7144	7.4461	7.9828	13.6772	12.9201	14.4342	0.1358	0.1283	0.1434	0.2066	0.1835	0.2297
	2030	0.5774	0.5576	0.5971	0.9805	0.9646	0.9965	14.5724	14.1426	15.0022	29.8543	29.1071	30.6014	7.6662	7.3795	7.9529	13.5699	12.7084	14.4314	0.1348	0.1267	0.1428	0.2037	0.1773	0.2301
	2031	0.5771	0.5536	0.6006	0.9806	0.9639	0.9972	14.5726	14.0946	15.0506	29.9057	29.0735	30.7379	7.618	7.3141	7.9218	13.4627	12.4927	14.4326	0.1337	0.1252	0.1422	0.2008	0.1709	0.2306
	2032	0.5768	0.5494	0.6043	0.9806	0.9633	0.9979	14.5741	14.0517	15.0965	29.9669	29.0604	30.8734	7.5697	7.2496	7.8899	13.3554	12.273	14.4378	0.1326	0.1236	0.1416	0.1979	0.1645	0.2313
	2033	0.5766	0.545	0.6081	0.9806	0.9628	0.9985	14.5762	14.0132	15.1393	30.014	29.0423	30.9857	7.5215	7.1859	7.8571	13.2482	12.0496	14.4467	0.1315	0.1221	0.1409	0.1949	0.1579	0.232
	2034	0.5763	0.5404	0.6122	0.9806	0.9623	0.999	14.5786	13.9781	15.1791	30.0218	28.995	31.0486	7.4733	7.1228	7.8237	13.1409	11.8224	14.4594	0.1305	0.1207	0.1403	0.192	0.1511	0.233
	2035	0.5761	0.5356	0.6165	0.9807	0.9618	0.9995	14.5809	13.9459	15.2158	29.9958	28.9258	31.0658	7.425	7.0604	7.7897	13.0337	11.5917	14.4756	0.1294	0.1192	0.1396	0.1891	0.1443	0.234
	2036	0.5758	0.5306	0.6209	0.9807	0.9614	1	14.5829	13.9159	15.2498	29.9608	28.859	31.0627	7.3768	6.9985	7.7551	12.9264	11.3574	14.4954	0.1283	0.1177	0.1389	0.1862	0.1373	0.2351
	2037	0.5755	0.5255	0.6255	0.9807	0.9609	1.0005	14.5845	13.8877	15.2812	29.9296	28.8046	31.0546	7.3286	6.9371	7.7201	12.8192	11.1197	14.5186	0.1273	0.1163	0.1382	0.1833	0.1302	0.2364
	2038	0.5753	0.5202	0.6303	0.9807	0.9606	1.0009	14.5857	13.8609	15.3105	29.8918	28.7495	31.034	7.2803	6.8761	7.6846	12.7119	10.8786	14.5452	0.1262	0.1149	0.1375	0.1804	0.123	0.2378
	2039	0.575	0.5147	0.6353	0.9808	0.9602	1.0013	14.5866	13.8351	15.338	29.8351	28.6801	30.9901	7.2321	6.8155	7.6487	12.6047	10.6343	14.575	0.1251	0.1135	0.1368	0.1775	0.1157	0.2392
	2040	0.5747	0.5091	0.6404	0.9808	0.9599	1.0016	14.5871	13.8103	15.3639	29.7661	28.6019	30.9303	7.1839	6.7552	7.6125	12.4974	10.3867	14.6081	0.1241	0.1121	0.136	0.1746	0.1083	0.2408
	2041	0.5745	0.5033	0.6456	0.9808	0.9596	1.002	14.5874	13.7862	15.3885	29.7039	28.5331	30.8748	7.1356	6.6953	7.576	12.3902	10.1361	14.6442	0.123	0.1107	0.1353	0.1717	0.1008	0.2425
	2042	0.5742	0.4974	0.651	0.9808	0.9593	1.0023	14.5875	13.7628	15.4122	29.6593	28.483	30.8356	7.0874	6.6357	7.5391	12.2829	9.8823	14.6835	0.1219	0.1093	0.1345	0.1687	0.0932	0.2443
	2043	0.5739	0.4913	0.6566	0.9808	0.959	1.0026	14.5874	13.7399	15.4349	29.6265	28.4449	30.8081	7.0392	6.5763	7.502	12.1757	9.6256	14.7257	0.1208	0.1079	0.1338	0.1658	0.0855	0.2462
	2044	0.5737	0.4851	0.6623	0.9808	0.9588	1.0029	14.5873	13.7176	15.457	29.5969	28.4093	30.7844	6.9909	6.5172	7.4646	12.0684	9.3659	14.7709	0.1198	0.1065	0.133	0.1629	0.0777	0.2482
	2045	0.5734	0.4787	0.6681	0.9809	0.9586	1.0032	14.5871	13.6958	15.4785	29.5725	28.378	30.767	6.9427	6.4584	7.427	11.9612	9.1033	14.819	0.1187	0.1052	0.1322	0.16	0.0698	0.2502
	2046	0.5732	0.4722	0.6741	0.9809	0.9583	1.0034	14.587	13.6744	15.4995	29.5636	28.3606	30.7665	6.8944	6.3998	7.3891	11.8539	8.8379	14.87	0.1176	0.1038	0.1314	0.1571	0.0618	0.2524
	2047	0.5729	0.4656	0.6802	0.9809	0.9581	1.0037	14.5868	13.6535	15.5201	29.5746	28.3609	30.7884	6.8462	6.3414	7.351	11.7467	8.5696	14.9237	0.1166	0.1024	0.1307	0.1542	0.0537	0.2547
	2048	0.5726	0.4589	0.6864	0.9809	0.9579	1.0039	14.5867	13.6331	15.5403	29.599	28.3712	30.8267	6.798	6.2832	7.3127	11.6394	8.2986	14.9802	0.1155	0.1011	0.1299	0.1513	0.0455	0.257
	2049	0.5724	0.452	0.6927	0.9809	0.9577	1.0041	14.5866	13.613	15.5601	29.6272	28.3818	30.8726	6.7497	6.2252	7.2743	11.5322	8.025	15.0394	0.1144	0.0998	0.1291	0.1484	0.0373	0.2595
	2050	0.5721	0.445	0.6992	0.9809	0.9576	1.0043	14.5865	13.5934	15.5796	29.657	28.3904	30.9237	6.7015	6.1674	7.2356	11.4249	7.7486	15.1012	0.1133	0.0984	0.1283	0.1455	0.0289	0.262

## Sheet: Table S2-1990
	location_name	location_id	sex_name	age_name	year	QCI
1	Global	1	Male	5-9 years	1990	0
2	Global	1	Female	5-9 years	1990	43.3321
3	Global	1	Both	5-9 years	1990	24.9385
4	Global	1	Male	10-14 years	1990	79.7449
5	Global	1	Female	10-14 years	1990	82.0489
6	Global	1	Both	10-14 years	1990	81.1349
7	Global	1	Male	15-19 years	1990	85.9529
8	Global	1	Female	15-19 years	1990	87.5969
9	Global	1	Both	15-19 years	1990	87.0008
10	Global	1	Male	20-24 years	1990	85.1763
11	Global	1	Female	20-24 years	1990	76.3511
12	Global	1	Both	20-24 years	1990	79.3617
13	Global	1	Male	25-29 years	1990	83.7435
14	Global	1	Female	25-29 years	1990	86.7989
15	Global	1	Both	25-29 years	1990	85.7873
16	Global	1	Male	30-34 years	1990	80.4573
17	Global	1	Female	30-34 years	1990	84.4002
18	Global	1	Both	30-34 years	1990	83.0903
19	Global	1	Male	35-39 years	1990	77.1771
20	Global	1	Female	35-39 years	1990	81.7572
21	Global	1	Both	35-39 years	1990	80.2013
22	Global	1	Male	40-44 years	1990	75.1116
23	Global	1	Female	40-44 years	1990	79.1809
24	Global	1	Both	40-44 years	1990	77.763
25	Global	1	Male	45-49 years	1990	73.0188
26	Global	1	Female	45-49 years	1990	77.4561
27	Global	1	Both	45-49 years	1990	75.8643
28	Global	1	Male	50-54 years	1990	71.6817
29	Global	1	Female	50-54 years	1990	75.9726
30	Global	1	Both	50-54 years	1990	74.3751
31	Global	1	Male	55-59 years	1990	70.5812
32	Global	1	Female	55-59 years	1990	76.7369
33	Global	1	Both	55-59 years	1990	74.4613
34	Global	1	Male	60-64 years	1990	70.2574
35	Global	1	Female	60-64 years	1990	78.0042
36	Global	1	Both	60-64 years	1990	75.2055
37	Global	1	Male	65-69 years	1990	70.1202
38	Global	1	Female	65-69 years	1990	78.5026
39	Global	1	Both	65-69 years	1990	75.7326
40	Global	1	Male	70-74 years	1990	72.5055
41	Global	1	Female	70-74 years	1990	81.6313
42	Global	1	Both	70-74 years	1990	78.8682
43	Global	1	Male	75-79 years	1990	73.4424
44	Global	1	Female	75-79 years	1990	83.4683
45	Global	1	Both	75-79 years	1990	80.7708
46	Global	1	Male	80-84 years	1990	76.1719
47	Global	1	Female	80-84 years	1990	86.4604
48	Global	1	Both	80-84 years	1990	84.0972
49	Global	1	Male	85-89 years	1990	77.5703
50	Global	1	Female	85-89 years	1990	88.0774
51	Global	1	Both	85-89 years	1990	86.077
52	Global	1	Male	90-94 years	1990	79.8873
53	Global	1	Female	90-94 years	1990	90.1284
54	Global	1	Both	90-94 years	1990	88.5412
55	Global	1	Male	95+ years	1990	86.9272
56	Global	1	Female	95+ years	1990	93.8629
57	Global	1	Both	95+ years	1990	92.908
58	Global	1	Male	<5 years	1990	100
59	Global	1	Female	<5 years	1990	100
60	Global	1	Both	<5 years	1990	100

## Sheet: Table S2-2021
	location_name	location_id	sex_name	age_name	year	QCI
1	Global	1	Male	5-9 years	2021	68.9996
2	Global	1	Female	5-9 years	2021	81.52
3	Global	1	Both	5-9 years	2021	76.1779
4	Global	1	Male	10-14 years	2021	92.5347
5	Global	1	Female	10-14 years	2021	92.4343
6	Global	1	Both	10-14 years	2021	92.4759
7	Global	1	Male	15-19 years	2021	94.2667
8	Global	1	Female	15-19 years	2021	94.7815
9	Global	1	Both	15-19 years	2021	94.6032
10	Global	1	Male	20-24 years	2021	93.8762
11	Global	1	Female	20-24 years	2021	76.6682
12	Global	1	Both	20-24 years	2021	82.3666
13	Global	1	Male	25-29 years	2021	93.5948
14	Global	1	Female	25-29 years	2021	94.134
15	Global	1	Both	25-29 years	2021	93.9596
16	Global	1	Male	30-34 years	2021	91.9292
17	Global	1	Female	30-34 years	2021	92.6814
18	Global	1	Both	30-34 years	2021	92.4386
19	Global	1	Male	35-39 years	2021	89.6271
20	Global	1	Female	35-39 years	2021	90.0151
21	Global	1	Both	35-39 years	2021	89.9181
22	Global	1	Male	40-44 years	2021	86.437
23	Global	1	Female	40-44 years	2021	85.1996
24	Global	1	Both	40-44 years	2021	85.8029
25	Global	1	Male	45-49 years	2021	82.6326
26	Global	1	Female	45-49 years	2021	78.562
27	Global	1	Both	45-49 years	2021	80.6141
28	Global	1	Male	50-54 years	2021	77.0463
29	Global	1	Female	50-54 years	2021	66.8735
30	Global	1	Both	50-54 years	2021	72.1851
31	Global	1	Male	55-59 years	2021	63.0024
32	Global	1	Female	55-59 years	2021	41.8674
33	Global	1	Both	55-59 years	2021	52.7505
34	Global	1	Male	60-64 years	2021	43.5966
35	Global	1	Female	60-64 years	2021	4.72
36	Global	1	Both	60-64 years	2021	24.7486
37	Global	1	Male	65-69 years	2021	45.2886
38	Global	1	Female	65-69 years	2021	6.04754
39	Global	1	Both	65-69 years	2021	26.3535
40	Global	1	Male	70-74 years	2021	42.5411
41	Global	1	Female	70-74 years	2021	0
42	Global	1	Both	70-74 years	2021	21.6054
43	Global	1	Male	75-79 years	2021	42.6684
44	Global	1	Female	75-79 years	2021	2.33034
45	Global	1	Both	75-79 years	2021	22.0491
46	Global	1	Male	80-84 years	2021	43.8118
47	Global	1	Female	80-84 years	2021	3.934
48	Global	1	Both	80-84 years	2021	22.0179
49	Global	1	Male	85-89 years	2021	41.4657
50	Global	1	Female	85-89 years	2021	5.587
51	Global	1	Both	85-89 years	2021	20.1371
52	Global	1	Male	90-94 years	2021	41.4801
53	Global	1	Female	90-94 years	2021	1.38158
54	Global	1	Both	90-94 years	2021	15.2013
55	Global	1	Male	95+ years	2021	57.0982
56	Global	1	Female	95+ years	2021	21.5903
57	Global	1	Both	95+ years	2021	31.8834
58	Global	1	Male	<5 years	2021	100
59	Global	1	Female	<5 years	2021	100
60	Global	1	Both	<5 years	2021	100

## Sheet: Table S2-G1990
	location_name	location_id	sex_name	age_name	year	QCI
1	G20	44586	Male	5-9 years	1990	0
2	G20	44586	Female	5-9 years	1990	14.75
3	G20	44586	Both	5-9 years	1990	8.30875
4	G20	44586	Male	10-14 years	1990	28.7231
5	G20	44586	Female	10-14 years	1990	30.0418
6	G20	44586	Both	10-14 years	1990	29.5075
7	G20	44586	Male	15-19 years	1990	31.6925
8	G20	44586	Female	15-19 years	1990	32.5727
9	G20	44586	Both	15-19 years	1990	32.2479
10	G20	44586	Male	20-24 years	1990	31.6578
11	G20	44586	Female	20-24 years	1990	32.5363
12	G20	44586	Both	20-24 years	1990	32.2341
13	G20	44586	Male	25-29 years	1990	31.0311
14	G20	44586	Female	25-29 years	1990	32.585
15	G20	44586	Both	25-29 years	1990	32.075
16	G20	44586	Male	30-34 years	1990	29.908
17	G20	44586	Female	30-34 years	1990	32.0138
18	G20	44586	Both	30-34 years	1990	31.324
19	G20	44586	Male	35-39 years	1990	29.2795
20	G20	44586	Female	35-39 years	1990	32.2293
21	G20	44586	Both	35-39 years	1990	31.2234
22	G20	44586	Male	40-44 years	1990	29.9964
23	G20	44586	Female	40-44 years	1990	33.7008
24	G20	44586	Both	40-44 years	1990	32.3236
25	G20	44586	Male	45-49 years	1990	30.8088
26	G20	44586	Female	45-49 years	1990	36.7006
27	G20	44586	Both	45-49 years	1990	34.2669
28	G20	44586	Male	50-54 years	1990	33.3713
29	G20	44586	Female	50-54 years	1990	42.5835
30	G20	44586	Both	50-54 years	1990	38.408
31	G20	44586	Male	55-59 years	1990	41.8896
32	G20	44586	Female	55-59 years	1990	57.3862
33	G20	44586	Both	55-59 years	1990	50.2561
34	G20	44586	Male	60-64 years	1990	54.6157
35	G20	44586	Female	60-64 years	1990	82.3573
36	G20	44586	Both	60-64 years	1990	69.2348
37	G20	44586	Male	65-69 years	1990	55.2885
38	G20	44586	Female	65-69 years	1990	87.3151
39	G20	44586	Both	65-69 years	1990	72.7145
40	G20	44586	Male	70-74 years	1990	54.7967
41	G20	44586	Female	70-74 years	1990	85.0983
42	G20	44586	Both	70-74 years	1990	72.0588
43	G20	44586	Male	75-79 years	1990	59.5885
44	G20	44586	Female	75-79 years	1990	90.8672
45	G20	44586	Both	75-79 years	1990	78.5858
46	G20	44586	Male	80-84 years	1990	61.5207
47	G20	44586	Female	80-84 years	1990	91.5595
48	G20	44586	Both	80-84 years	1990	81.0746
49	G20	44586	Male	85-89 years	1990	63.6554
50	G20	44586	Female	85-89 years	1990	95.8287
51	G20	44586	Both	85-89 years	1990	86.0198
52	G20	44586	Male	90-94 years	1990	64.6125
53	G20	44586	Female	90-94 years	1990	100
54	G20	44586	Both	90-94 years	1990	90.7489
55	G20	44586	Male	95+ years	1990	58.2765
56	G20	44586	Female	95+ years	1990	92.4894
57	G20	44586	Both	95+ years	1990	84.7313
58	G20	44586	Male	<5 years	1990	38.3504
59	G20	44586	Female	<5 years	1990	38.3504
60	G20	44586	Both	<5 years	1990	38.3504

## Sheet: Table S2-Sheet3
	location_name	location_id	sex_name	age_name	year	QCI
1	G20	44586	Male	5-9 years	2021	51.7422
2	G20	44586	Female	5-9 years	2021	68.0086
3	G20	44586	Both	5-9 years	2021	60.6762
4	G20	44586	Male	10-14 years	2021	83.6917
5	G20	44586	Female	10-14 years	2021	83.7558
6	G20	44586	Both	10-14 years	2021	83.7312
7	G20	44586	Male	15-19 years	2021	86.6151
8	G20	44586	Female	15-19 years	2021	87.992
9	G20	44586	Both	15-19 years	2021	87.4954
10	G20	44586	Male	20-24 years	2021	85.989
11	G20	44586	Female	20-24 years	2021	87.3249
12	G20	44586	Both	20-24 years	2021	86.8803
13	G20	44586	Male	25-29 years	2021	85.2075
14	G20	44586	Female	25-29 years	2021	87.3727
15	G20	44586	Both	25-29 years	2021	86.673
16	G20	44586	Male	30-34 years	2021	82.4857
17	G20	44586	Female	30-34 years	2021	85.4103
18	G20	44586	Both	30-34 years	2021	84.4616
19	G20	44586	Male	35-39 years	2021	79.0573
20	G20	44586	Female	35-39 years	2021	82.7807
21	G20	44586	Both	35-39 years	2021	81.5727
22	G20	44586	Male	40-44 years	2021	74.9107
23	G20	44586	Female	40-44 years	2021	77.3797
24	G20	44586	Both	40-44 years	2021	76.681
25	G20	44586	Male	45-49 years	2021	68.9847
26	G20	44586	Female	45-49 years	2021	69.1605
27	G20	44586	Both	45-49 years	2021	69.6057
28	G20	44586	Male	50-54 years	2021	61.426
29	G20	44586	Female	50-54 years	2021	56.4598
30	G20	44586	Both	50-54 years	2021	59.6922
31	G20	44586	Male	55-59 years	2021	47.4514
32	G20	44586	Female	55-59 years	2021	33.6367
33	G20	44586	Both	55-59 years	2021	41.4399
34	G20	44586	Male	60-64 years	2021	29.688
35	G20	44586	Female	60-64 years	2021	2.27984
36	G20	44586	Both	60-64 years	2021	17.357
37	G20	44586	Male	65-69 years	2021	29.7985
38	G20	44586	Female	65-69 years	2021	3.68075
39	G20	44586	Both	65-69 years	2021	18.3467
40	G20	44586	Male	70-74 years	2021	28.2497
41	G20	44586	Female	70-74 years	2021	0
42	G20	44586	Both	70-74 years	2021	15.4816
43	G20	44586	Male	75-79 years	2021	30.2734
44	G20	44586	Female	75-79 years	2021	3.95925
45	G20	44586	Both	75-79 years	2021	17.9697
46	G20	44586	Male	80-84 years	2021	36.8659
47	G20	44586	Female	80-84 years	2021	10.6664
48	G20	44586	Both	80-84 years	2021	23.3225
49	G20	44586	Male	85-89 years	2021	38.7811
50	G20	44586	Female	85-89 years	2021	16.7748
51	G20	44586	Both	85-89 years	2021	26.2956
52	G20	44586	Male	90-94 years	2021	40.0471
53	G20	44586	Female	90-94 years	2021	16.0572
54	G20	44586	Both	90-94 years	2021	24.5046
55	G20	44586	Male	95+ years	2021	55.3844
56	G20	44586	Female	95+ years	2021	33.8563
57	G20	44586	Both	95+ years	2021	39.9172
58	G20	44586	Male	<5 years	2021	100
59	G20	44586	Female	<5 years	2021	100
60	G20	44586	Both	<5 years	2021	100

## Sheet: Table S2-Sheet4
	location_name	location_id	sex_name	age_name	year	QCI
1	China	6	Male	5-9 years	2021	16.5742
2	China	6	Female	5-9 years	2021	41.1877
3	China	6	Both	5-9 years	2021	30.4443
4	China	6	Male	10-14 years	2021	78.8314
5	China	6	Female	10-14 years	2021	71.1346
6	China	6	Both	10-14 years	2021	74.4489
7	China	6	Male	15-19 years	2021	89.5361
8	China	6	Female	15-19 years	2021	87.3488
9	China	6	Both	15-19 years	2021	88.2788
10	China	6	Male	20-24 years	2021	86.0918
11	China	6	Female	20-24 years	2021	83.6913
12	China	6	Both	20-24 years	2021	84.7003
13	China	6	Male	25-29 years	2021	84.727
14	China	6	Female	25-29 years	2021	77.486
15	China	6	Both	25-29 years	2021	80.6036
16	China	6	Male	30-34 years	2021	85.8671
17	China	6	Female	30-34 years	2021	77.1322
18	China	6	Both	30-34 years	2021	80.9565
19	China	6	Male	35-39 years	2021	83.7772
20	China	6	Female	35-39 years	2021	80.1428
21	China	6	Both	35-39 years	2021	81.7873
22	China	6	Male	40-44 years	2021	82.7524
23	China	6	Female	40-44 years	2021	75.2315
24	China	6	Both	40-44 years	2021	78.7409
25	China	6	Male	45-49 years	2021	82.9829
26	China	6	Female	45-49 years	2021	74.9236
27	China	6	Both	45-49 years	2021	78.7563
28	China	6	Male	50-54 years	2021	82.5746
29	China	6	Female	50-54 years	2021	73.7272
30	China	6	Both	50-54 years	2021	78.0241
31	China	6	Male	55-59 years	2021	85.6988
32	China	6	Female	55-59 years	2021	65.4627
33	China	6	Both	55-59 years	2021	75.209
34	China	6	Male	60-64 years	2021	83.7037
35	China	6	Female	60-64 years	2021	70.4713
36	China	6	Both	60-64 years	2021	77.0086
37	China	6	Male	65-69 years	2021	82.2575
38	China	6	Female	65-69 years	2021	76.3656
39	China	6	Both	65-69 years	2021	79.3519
40	China	6	Male	70-74 years	2021	84.3968
41	China	6	Female	70-74 years	2021	77.0653
42	China	6	Both	70-74 years	2021	80.6774
43	China	6	Male	75-79 years	2021	77.2417
44	China	6	Female	75-79 years	2021	74.6329
45	China	6	Both	75-79 years	2021	75.9921
46	China	6	Male	80-84 years	2021	76.0289
47	China	6	Female	80-84 years	2021	74.4194
48	China	6	Both	80-84 years	2021	75.2451
49	China	6	Male	85-89 years	2021	66.688
50	China	6	Female	85-89 years	2021	74.8837
51	China	6	Both	85-89 years	2021	72.2125
52	China	6	Male	90-94 years	2021	0
53	China	6	Female	90-94 years	2021	31.3198
54	China	6	Both	90-94 years	2021	23.8631
55	China	6	Male	95+ years	2021	90.1029
56	China	6	Female	95+ years	2021	33.6698
57	China	6	Both	95+ years	2021	43.3306
58	China	6	Male	<5 years	2021	100
59	China	6	Female	<5 years	2021	100
60	China	6	Both	<5 years	2021	100

## Sheet: Table S2-Sheet5
	location_name	location_id	sex_name	age_name	year	QCI
1	China	6	Male	5-9 years	1990	0
2	China	6	Female	5-9 years	1990	46.6346
3	China	6	Both	5-9 years	1990	27.5682
4	China	6	Male	10-14 years	1990	71.2689
5	China	6	Female	10-14 years	1990	70.3708
6	China	6	Both	10-14 years	1990	70.7254
7	China	6	Male	15-19 years	1990	85.1536
8	China	6	Female	15-19 years	1990	83.9246
9	China	6	Both	15-19 years	1990	84.4017
10	China	6	Male	20-24 years	1990	88.1233
11	China	6	Female	20-24 years	1990	88.2817
12	China	6	Both	20-24 years	1990	88.2138
13	China	6	Male	25-29 years	1990	93.0371
14	China	6	Female	25-29 years	1990	89.7167
15	China	6	Both	25-29 years	1990	91.0597
16	China	6	Male	30-34 years	1990	96.4605
17	China	6	Female	30-34 years	1990	91.2561
18	China	6	Both	30-34 years	1990	93.4444
19	China	6	Male	35-39 years	1990	99.8198
20	China	6	Female	35-39 years	1990	95.0228
21	China	6	Both	35-39 years	1990	97.0468
22	China	6	Male	40-44 years	1990	100
23	China	6	Female	40-44 years	1990	92.0827
24	China	6	Both	40-44 years	1990	95.5316
25	China	6	Male	45-49 years	1990	95.9498
26	China	6	Female	45-49 years	1990	87.5334
27	China	6	Both	45-49 years	1990	91.276
28	China	6	Male	50-54 years	1990	91.4051
29	China	6	Female	50-54 years	1990	83.4466
30	China	6	Both	50-54 years	1990	87.1509
31	China	6	Male	55-59 years	1990	88.298
32	China	6	Female	55-59 years	1990	76.6057
33	China	6	Both	55-59 years	1990	82.3111
34	China	6	Male	60-64 years	1990	83.7899
35	China	6	Female	60-64 years	1990	76.0084
36	China	6	Both	60-64 years	1990	79.9295
37	China	6	Male	65-69 years	1990	80.5928
38	China	6	Female	65-69 years	1990	75.6601
39	China	6	Both	65-69 years	1990	78.1468
40	China	6	Male	70-74 years	1990	80.1452
41	China	6	Female	70-74 years	1990	74.5591
42	China	6	Both	70-74 years	1990	77.3043
43	China	6	Male	75-79 years	1990	72.4496
44	China	6	Female	75-79 years	1990	71.7753
45	China	6	Both	75-79 years	1990	72.0823
46	China	6	Male	80-84 years	1990	69.8666
47	China	6	Female	80-84 years	1990	70.8844
48	China	6	Both	80-84 years	1990	70.4592
49	China	6	Male	85-89 years	1990	63.4761
50	China	6	Female	85-89 years	1990	70.1573
51	China	6	Both	85-89 years	1990	67.8179
52	China	6	Male	90-94 years	1990	7.32635
53	China	6	Female	90-94 years	1990	43.0556
54	China	6	Both	90-94 years	1990	32.9142
55	China	6	Male	95+ years	1990	78.5482
56	China	6	Female	95+ years	1990	42.552
57	China	6	Both	95+ years	1990	49.9503
58	China	6	Male	<5 years	1990	76.942
59	China	6	Female	<5 years	1990	76.942
60	China	6	Both	<5 years	1990	76.942
